# Supplementary material for: Dermoscopy of Cutaneous Melanoma Metastases: A Comprehensive Literature Review
Source: Diagnostics (Basel). 2026 Mar 2;16(5):738. doi: 10.3390/diagnostics16050738 (PMC12984486; doi:10.3390/diagnostics16050738)
Supplement: Supplementary file 1 [file diagnostics-16-00738-s001.zip]

Archive with 1 entries (1 files):
- diagnostics-4111400-supplementary.pdf
